# Supplementary material for: Axial compressive behavior of lithium slag and rubber concrete-filled steel tube stub columns
Source: PLoS One. 2025 Mar 18;20(3):e0318617. doi: 10.1371/journal.pone.0318617 (PMC11957729; doi:10.1371/journal.pone.0318617)
Supplement: S1 Data — (XLSX) [file pone.0318617.s001.xlsx]

## Sheet: mixing ratio
Specimens			Cement	water	sand	stone	rubber	lithium slag
LS-0-R-0	0	0	2.3756	1.091	2.8796	6.4178	0	0
LS-10-R-0	10	0	2.138	1.091	2.8796	6.4178	0	0.2376
LS-20-R-0	20	0	1.9006	1.091	2.8796	6.4178	0	0.4752
LS-30-R-0	30	0	1.663	1.091	2.8796	6.4178	0	0.7126
LS-20-R-5	20	5	1.9006	1.091	2.7356	6.4178	0.144	0.4752
LS-20-R-10	20	10	1.9006	1.091	2.5916	6.4178	0.288	0.4752
LS-20-R-20	20	20	1.9006	1.091	2.3038	6.4178	0.5758	0.4752
LS-20-R-30	20	30	1.9006	1.091	2.0158	6.4178	0.8638	0.4752
LS-0-R-10	0	10	2.3756	1.091	2.5916	6.4178	0.288	0
LS-10-R-10	10	10	2.138	1.091	2.5916	6.4178	0.288	0.2376
LS-30-R-10	30	10	1.663	1.091	2.5916	6.4178	0.288	0.7126

## Sheet: Performance indicators
Specimens	/MPa		/kN
LS-0-R-0	27	21.27	444	0.013	0.039	3.053	2.09
LS-10-R-0	28.89	22.93	480	0.01	0.035	3.607	1.96
LS-20-R-0	31.04	24.83	517	0.015	0.032	2.156	1.82
LS-30-R-0	29.16	23.17	479.1	0.013	0.038	2.896	1.94
LS-20-R-5	26.7	21.01	435	0.016	0.058	3.742	2.12
LS-20-R-10	19.54	14.84	425	0.017	0.053	3.195	2.89
LS-20-R-20	12.62	9.11	368	0.014	0.056	4.013	4.48
LS-20-R-30	9.23	6.41	354	0.019	0.076	4.055	6.12
LS-0-R-10	13.05	9.46	397	0.014	0.048	3.333	4.33
LS-10-R-10	13.72	10	411	0.013	0.046	3.55	4.12
LS-30-R-10	14.04	10.26	410.8	0.015	0.055	3.783	4.02
